# Supplementary material for: Dipeptidyl Peptidase IV Inhibitory Peptides from Chickpea Proteins (Cicer arietinum L.): Pharmacokinetics, Molecular Interactions, and Multi-Bioactivities
Source: Pharmaceuticals (Basel). 2023 Aug 4;16(8):1109. doi: 10.3390/ph16081109 (PMC10459228; doi:10.3390/ph16081109)
Supplement: Supplementary file 1 [file pharmaceuticals-16-01109-s001.zip]

Archive with 1 entries (1 files):
- pharmaceuticals-2524987-supplementary.pdf
